# Supplementary material for: Unlocking the Medicinal Mysteries: Preventing Lacunar Stroke with Drug Repurposing
Source: Biomedicines. 2023 Dec 20;12(1):17. doi: 10.3390/biomedicines12010017 (PMC10813761; doi:10.3390/biomedicines12010017)
Supplement: Supplementary file 1 [file biomedicines-12-00017-s001.zip]

Archive with 1 entries (1 files):
- biomedicines-2702237-supplementary.pdf
